# Supplementary material for: Uncovering the molecular signature underlying the light intensity-dependent root development in Arabidopsis thaliana
Source: BMC Genomics. 2019 Jul 20;20:596. doi: 10.1186/s12864-019-5933-5 (PMC6642530; doi:10.1186/s12864-019-5933-5)
Supplement: Supplementary file 3 — List of DEGs Common in two, three, four or five comparative light conditions. (xlsx 1970 kb) [file 12864_2019_5933_MOESM3_ESM.xlsx]

## Sheet: Sheet1
Unique genes in '75 vs 38'
[1]	AT5G38540	AT4G39580	AT3G51650	AT5G60030	SBT3.3	CYP705A1	AOC3	AT3G26800	GLR3.3
[10]	AT1G61400	XIA	RIF10	AT3G01800	AT5G05040	AT1G31450	AT4G01410	MRLK	SUT2
[19]	TIP	AT1G65080	AT3G19300	PEN3	RPSAb	AT1G20816	AT1G22210	MAPKKK5	RLP15
[28]	AT1G29350	AT1G57670	AT1G72040	AT3G29740	AT3G45252	AT1G30240	AT2G25220	AT4G33905	MEE38
[37]	AT5G55580	CNGC5	XBAT31	AT1G17630	AT1G62900	AT2G31050	AGL89	AT3G15010	AT4G00770
[46]	AT1G53325	AT4G23540	CYP79A4P	UBP20	AT1G51745	AT1G68250	AT5G55520	MEE53	MUR4
[55]	AT3G52941	NRPD2B	RR12	AGK2	AT1G29730	AT1G65481	AT3G05500	AT4G28930	AT5G66675
[64]	LD	AT1G27752	AT5G49215	HCA2	PUB24	AT1G19170	AT1G63170	AT3G14490	AT5G06180
[73]	AT5G08350	AT5G64580	BMY2	PUB23	AT2G31720	AT5G22320	AT5G64270	(oct1)	AT1G06070
[82]	AT2G07776	AT2G44290	EMB1025	RRP41	AT3G12440	AT4G11670	AT5G09500	AT5G17500	GONST1
[91]	RHA1A	AT1G71480	AT2G01690	AT2G46850	AT5G26160	CYCD2	ESP4	AT1G52360	AT2G24170
[100]	AT3G27180	AT4G10490	AT5G06410	AT5G35753	AT5G52882	ECT6	eIFiso4G1	IMPA-2	AT2G44578
[109]	AT3G09600	AT3G45830	AT4G11745	AT4G32670	AT5G19210	NAC082	VIP5	AT1G74120	AT3G42990
[118]	AT4G28400	AT5G56380	ddf2	emb2411	FMO,GS-OX1	SRS7	AT1G12672	AT2G02160	AT2G33006
[127]	AT3G10810	AT3G20730	AT3G59910	AT5G16040	CPuORF23	CYP77A9	EDA12	RING1A	SNF4
[136]	AT1G04910	AT5G05250	AT1G35333	AT4G21660	AT5G24710	AT5G39365	AT5G44220	PLDBETA2	SBT3.12
[145]	ZIP4	AT1G11040	AT1G21550	AT1G28540	AT1G30740	AT1G69523	AT1G78940	AT2G22230	AT4G24290
[154]	AT5G27690	BSL1	CF9	EMF2	HA1	RPS5	SLAH1	AT2G24070	AT3G17100
[163]	AT3G19650	AT5G42140	CCD8	COPT4	LHT7	MAPKKK16	NEF1	PDR5	AT1G09870
[172]	AT1G28530	AT1G29370	AT2G03822	AT2G40730	AT2G45120	AT2G46160	AT3G01230	AT3G10650	AT3G56120
[181]	AT5G42390	CRR22	nPAP	VCS	AT1G26680	AT2G22120	AT2G42960	AT3G44755	AT4G12900
[190]	AT5G10504	iqd33	TPR2	AT1G01320	AT1G14470	AT3G11450	AT3G25805	AT3G48390	AT3G50170
[199]	AT4G12360	AT4G34272	AT4G38405	AT5G22680	AT5G25920	AT5G50170	AT5G54210	emb2734	MED9
[208]	MGP	PDR2	AT1G14315	AT1G50570	AT1G71090	AT1G74160	AT2G23093	AT3G44935	AT3G46920
[217]	AT5G16520	AT5G62610	B73	emb1381	FUT13	MT3	MYB3R-4	AT1G29355	AT3G29270
[226]	PMP	QUL2	TCP12	TUB9	ABA2	ANK1	AT1G62530	AT2G05420	AT2G41473
[235]	AT4G00585	AT4G14870	AT4G15720	AT5G01650	AT5G03390	AT5G20447	AT5G37270	AT5G41450	AT5G41920
[244]	AT5G60760	CPuORF26	ERF104	FED,A	PPD1	RDR6	SRX	AT1G48145	AT1G48730
[253]	AT1G66190	AT2G18480	AT2G34290	AT3G03160	AT3G44713	AT4G04480	AT4G31420	AT5G02390	AT5G05965
[262]	AT5G19150	AT5G23070	CYP81D6	DD11	FHIT	HDG11	ICDH	MIF1	PRA1.F1
[271]	TLP-3	AT1G72220	AT2G10450	AT2G31432	AT5G35300	H2AXA	HPL1	ZCF61	AT2G25360
[280]	AT2G36260	AT3G28170	AT4G20930	AT5G35526	AT5G51040	AT5G58340	MBF1A	AGL103	AT3G09970
[289]	AT3G22720	AT4G33500	AT5G62998	HS1	LBD26	PUP18	AT1G33970	AT3G21260	AT3G32330
[298]	AT3G63340	AT4G37608	AT5G02420	AT5G28400	NAM	SEC3A	AT1G68260	AT2G21830	AT2G39240
[307]	AT3G06000	AT3G10860	AT3G53235	AT4G39340	AT5G22720	AT5G50423	RPT2a	AT1G26550	AT2G10965
[316]	AT3G28050	AT3G56430	AT2G09840	AT2G48121	AT3G16880	AT4G10790	AT4G10810	ENODL20	MAMI
[325]	AT1G16810	AT3G47833	AT4G26580	ORG4	UBC29	(sep1)	AGL31	ArthMp080	AT1G43650
[334]	AT2G14520	AT3G12260	AT4G10330	AT4G29560	AT5G43060	HB27	LCR37	AT1G17100	AT1G25520
[343]	AT2G34140	AT3G25210	AT3G62336	AT4G03175	AT4G09830	AT4G37022	LSH3	LTI65	AT2G02510
[352]	AT1G09380	AT2G04410	AT2G16881	ckl4	PAP1	UBC34	AT5G46150	AFP3	AT2G16710
[361]	AT5G03460	ATML1	BGLU40	AT1G68905	AT5G35640	AT2G29620	AT5G13510	AT3G25510	AT4G18100
[370]	AT3G61111	LCR62	AT1G43720	DIN2	AT3G06895	AT4G31040	AT5G23100	AT1G23810	AT5G54630
[379]	LUP1	AT1G53400	MEE59	AHL19	AT2G17350	PCB2	MYB31	AT3G46616	MSRB4
[388]	AT2G18360	AT4G38730	AT1G80700	AT3G50685	AT3G05160	AT3G11500	AT4G23760	AT5G44065	AT5G03090
[397]	RVE2	AT3G10190	RSL2	AT4G38330	AT4G14020	AT2G23321	CLE2	AT1G14240	AT2G45250
[406]	AT3G13437	AT1G70860
Unique genes in '112 vs 38'
[1]	(sep2)	(SEPII)	4CL1	ABC1	ABCA1	ACP3	ACR3	AGL81	AGP10
[10]	AHP2	AIM1	APT1	ARF3	ARI5	ARI7	ARR3	ARR6	ArthMp071
[19]	ArthMp075	ArthMp081	ASL9	AT1G01130	AT1G02350	AT1G02816	AT1G02870	AT1G03330	AT1G03440
[28]	AT1G03760	AT1G07460	AT1G07660	AT1G07850	AT1G07930	AT1G08580	AT1G10020	AT1G10385	AT1G10400
[37]	AT1G10717	AT1G11100	AT1G11710	AT1G13680	AT1G14300	AT1G14340	AT1G14480	AT1G14640	AT1G14990
[46]	AT1G15140	AT1G15490	AT1G16000	AT1G16225	AT1G16290	AT1G16520	AT1G17090	AT1G19060	AT1G19140
[55]	AT1G19210	AT1G20270	AT1G20360	AT1G21065	AT1G22160	AT1G24050	AT1G28090	AT1G28190	AT1G28650
[64]	AT1G28700	AT1G31175	AT1G31335	AT1G31960	AT1G32090	AT1G32310	AT1G32860	AT1G34030	AT1G34320
[73]	AT1G40104	AT1G43245	AT1G43900	AT1G47580	AT1G48040	AT1G48405	AT1G49050	AT1G49110	AT1G51130
[82]	AT1G51630	AT1G52315	AT1G53530	AT1G54200	AT1G55260	AT1G55365	AT1G55790	AT1G56423	AT1G57550
[91]	AT1G58025	AT1G59077	AT1G61270	AT1G61730	AT1G62045	AT1G62050	AT1G62250	AT1G62350	AT1G63150
[100]	AT1G64310	AT1G66000	AT1G66070	AT1G67750	AT1G70430	AT1G70470	AT1G70950	AT1G71940	AT1G73350
[109]	AT1G73510	AT1G74830	AT1G75335	AT1G75460	AT1G76590	AT1G77710	AT1G79090	AT1G79190	AT1G79380
[118]	AT1G80640	AT2G01600	AT2G01818	AT2G02910	AT2G03140	AT2G03750	AT2G03770	AT2G04050	AT2G04620
[127]	AT2G05590	AT2G07751	AT2G07772	AT2G11626	AT2G11891	AT2G13820	AT2G16300	AT2G17930	AT2G18030
[136]	AT2G18070	AT2G18910	AT2G18920	AT2G19130	AT2G19390	AT2G19710	AT2G20560	AT2G20616	AT2G21385
[145]	AT2G22370	AT2G23960	AT2G24580	AT2G24834	AT2G25500	AT2G27360	AT2G28030	AT2G28540	AT2G30350
[154]	AT2G32550	AT2G32870	AT2G33250	AT2G33440	AT2G34080	AT2G36145	AT2G37400	AT2G37780	AT2G37840
[163]	AT2G37900	AT2G37930	AT2G38380	AT2G41160	AT2G41225	AT2G41820	AT2G42240	AT2G42720	AT2G44430
[172]	AT2G45670	AT2G45900	AT2G46220	AT2G46308	AT2G46535	AT2G46567	AT2G46630	AT2G47250	AT2G47410
[181]	AT2G47970	AT3G03970	AT3G04160	AT3G06080	AT3G07230	AT3G07340	AT3G07460	AT3G07480	AT3G07720
[190]	AT3G07790	AT3G08610	AT3G08650	AT3G08780	AT3G08840	AT3G08910	AT3G08943	AT3G10572	AT3G10780
[199]	AT3G11680	AT3G13230	AT3G13660	AT3G13845	AT3G13980	AT3G14870	AT3G15680	AT3G15890	AT3G19000
[208]	AT3G20430	AT3G20620	AT3G20720	AT3G22210	AT3G22961	AT3G23040	AT3G24710	AT3G26910	AT3G27400
[217]	AT3G27570	AT3G27970	AT3G29010	AT3G31350	AT3G42160	AT3G42770	AT3G43740	AT3G44840	AT3G44980
[226]	AT3G45530	AT3G46600	AT3G46650	AT3G47020	AT3G48540	AT3G51890	AT3G52050	AT3G52490	AT3G52860
[235]	AT3G53390	AT3G53450	AT3G54150	AT3G55672	AT3G55900	AT3G57400	AT3G57470	AT3G57570	AT3G57785
[244]	AT3G60400	AT3G61380	AT3G61660	AT3G61690	AT4G00893	AT4G02230	AT4G02480	AT4G03340	AT4G03470
[253]	AT4G04402	AT4G05430	AT4G08097	AT4G08140	AT4G08210	AT4G09180	AT4G10140	AT4G10450	AT4G12740
[262]	AT4G13210	AT4G15430	AT4G15930	AT4G16220	AT4G17260	AT4G18425	AT4G18590	AT4G19160	AT4G20480
[271]	AT4G20920	AT4G21260	AT4G21890	AT4G22217	AT4G23515	AT4G24910	AT4G26230	AT4G26600	AT4G28060
[280]	AT4G28480	AT4G29390	AT4G29950	AT4G30450	AT4G30720	AT4G31910	AT4G33150	AT4G33720	AT4G34100
[289]	AT4G34215	AT4G34310	AT4G35590	AT4G35980	AT4G36515	AT4G36790	AT4G39070	AT4G39955	AT5G01210
[298]	AT5G01470	AT5G01610	AT5G02000	AT5G02220	AT5G05180	AT5G05330	AT5G05510	AT5G05570	AT5G08060
[307]	AT5G08450	AT5G08560	AT5G09270	AT5G09760	AT5G09940	AT5G10110	AT5G11770	AT5G13610	AT5G14160
[316]	AT5G14230	AT5G14470	AT5G14920	AT5G15660	AT5G16060	AT5G16210	AT5G17190	AT5G19260	AT5G19540
[325]	AT5G20130	AT5G20660	AT5G22020	AT5G22120	AT5G22850	AT5G23160	AT5G23640	AT5G25170	AT5G25260
[334]	AT5G25790	AT5G26070	AT5G26330	AT5G26940	AT5G27710	AT5G27770	AT5G28150	AT5G28320	AT5G28350
[343]	AT5G28830	AT5G35200	AT5G35603	AT5G40470	AT5G41730	AT5G41740	AT5G43000	AT5G43560	AT5G44290
[352]	AT5G44582	AT5G45240	AT5G46940	AT5G47250	AT5G47430	AT5G47480	AT5G47600	AT5G49470	AT5G51350
[361]	AT5G51930	AT5G52190	AT5G52370	AT5G52430	AT5G52901	AT5G53880	AT5G53900	AT5G54148	AT5G54215
[370]	AT5G55050	AT5G55550	AT5G55620	AT5G55840	AT5G57230	AT5G58510	AT5G58980	AT5G60290	AT5G60710
[379]	AT5G64030	AT5G64080	AT5G64816	AT5G65240	AT5G65360	AT5G65860	AT5G67510	ATB',GAMMA	atp6-2
[388]	ATPD	BGAL2	BIP2	BRS1	BRXL1	BZIP28	CaS	CER1	CHC1
[397]	CID9	CIPK15	CKA1	ckl10	CKX2	CLA1	CLC-D	CNI1	COB
[406]	CPK31	CPuORF37	CSN6B	CYCD6	CYP704A2	CYP71B10	CYP81H1	CYP86A7	DDB1A
[415]	DEAR3	DRM2	EDL2	EMB1080	emb1345	EMB2756	EMB3006	EMB3011	ERD1
[424]	EXO70G1	FAB1D	FIB	FLA15	FVE	FYD	GA2OX2	GAD	GALT1
[433]	GAPA-2	GAPC2	GATA13	GATL2	GDU6	AT4G39640	AT1G23310	GH9B16	GL2
[442]	GLB3	GPK1	GSL03	GSTU20	GTA2	HB28	HDA18	HGL1	HSP70T-2
[451]	HUB1	IAA7	IBR1	IMD3	INT2	IPS1	IQD14	KNAT5	KUP10
[460]	LAC13	LCR25	LCR56	LIG1	LTP	LTP4	LTP5	LUP2	MAPR2
[469]	MC3	MEE39	MIRO3	MP	MPK2	MSL4	MT2B	mtLPD1	MYB56
[478]	MYB82	MYBL2	NAC012	NAC076	NEK4	NEK6	NPC6	NPH4	NRPB12
[487]	NRPB5	NRPB6A	NTMC2T5.1	NUC-L2	orfX	ORP3C	PA2	PAP6	PARG2
[496]	PDS1	PEX10	PHB3	PHR2	PIN1AT	PKp3	PLL3	PP2A-4	PSB29
[505]	PSD3	PSK3	PTAC16	PTAC6	PTL	PUB13	PUM1	PUM18	PUP12
[514]	PYL3	RALFL24	RBP-DR1	REV1	REV3	RLK1	RLP57	ROS3	RPK2
[523]	RPS5B	RPT5B	S1P	SAY1	SBP1	SCL14	scpl35	scpl40	SCR
[532]	SDE5	SDG16	SDH1-2	SERK1	SERK2	SOG1	SPP1	SPPL2	SRR1
[541]	SSP4	SSP4b	SSR16	SUVH3	SYP61	TAF2	TBL23	TDP1	TGA3
[550]	THI2.1	THM1	TOC1	TOM22-V	TOM7-2	TPC1	TPS5	TRFL6	TRH1
[559]	TRN2	UBQ5	UNE10	VDAC2	VDAC3	VEL1	VLN2	VLN4	VTC4
[568]	WOX11	WRKY56	XBAT33	XDH1	XPB2	XTH7	YAK1	YLMG2	ZLL
Unique genes in '112 vs 75'
[1]	AT1G26800	AKINBETA1	CXXS1	AT5G18130	AT4G27450	AT5G42200	AT5G36900	PP2-B11	LCL1
[10]	AT5G18360	SCPL13	AT3G53650	AT1G01770	AT5G05800	MTN3	AT1G49032	AT1G07480	AT3G28310
[19]	UVR3	GID1C	AT5G57200	BET10	LNG2	TPS9	AT3G21790	AT4G10510	CLC-A
[28]	AT3G53230	AT5G63190	LPP2	AT1G13670	MBD12	AT1G55152	AT3G23080	BGLU17	AT3G50990
[37]	AT2G15320	AT4G29380	HDA9	ACD32.1	APG2	SGT1A	AT2G36571	AT5G28919	UGT76C2
[46]	AT5G25425	AT5G27950	CYP86C2	AT1G19010	AT2G46494	AT4G14290	AT5G28590	RP2	AT4G29850
[55]	chx28	GATA12	AT2G27402	AT3G59430	AT4G16900	AT5G44660	CYP712A1	AT1G01180	AT3G04660
[64]	AT3G14990	AT5G63620	HA8	AT1G11480	AT2G01100	AT2G29605	AT2G34120	AT4G05220	SCL3
[73]	AT1G44085	AT1G74300	AT2G39000	AT3G27490	AT4G31136	SKP2A	ACS12	AT1G31080	AT3G11230
[82]	AT3G12470	AT3G14595	AT3G58450	AT2G44930	AT3G63070	AT5G04090	AT5G23650	NDA2	AT1G21475
[91]	AT1G24800	AT1G24880	AT1G32975	AT2G27285	AT5G04810	IQD28	(oct4)	AT1G06650	AT1G09370
[100]	AT1G35900	AT1G67580	AT1G72570	AT2G32000	AT3G14130	AT3G20300	AT4G00990	AT4G22280	AT4G24480
[109]	AT5G64500	NAC057	AT3G16510	AT4G01328	AT4G03250	AT5G10650	AT5G45230	GOS11	ZF14
[118]	AT1G23840	AT1G33830	AT3G42786	AT3G62320	AT5G15780	AT5G27310	AT5G44410	ORP2B	SEC6
[127]	AT3G11560	AT3G14880	AT4G37250	AT5G25070	BGLU16	CRR6	FH3	MKK3	PSBR
[136]	AT1G53640	AT2G46050	AT3G03410	AT5G14900	AT5G25310	AT5G57670	BLH11	CCT	PRD1
[145]	AT1G28040	AT1G68200	AT2G19210	AT5G28340	ATSEC1A	MYB3R2	SPX4	WRKY68	AT1G23390
[154]	AT1G27595	AT2G40233	AT2G47120	AT3G46750	AT5G25300	AT5G47380	AT5G53310	SP1L1	AT3G06600
[163]	AT3G11180	AT4G15150	AT4G25600	AT5G60580	AT5G61670	BS14A	EM1	HO2	KCS7
[172]	MAP65-7	VLN3	AT1G09230	AT1G10220	AT1G31830	AT1G52390	AT1G61690	AT2G05720	AT2G21520
[181]	AT2G24410	AT3G03420	AT3G49270	AT5G26840	AT5G56900	GDU1	LCR38	TMO6	AT2G15500
[190]	AT2G18969	AT2G48060	AT3G13480	MOS2	MYB72	SLK1	YSL6	ZFN3	AT1G74670
[199]	AT3G17430	AT3G44150	AT3G58600	AT4G36945	AT5G48540	AT5G54095	BEH3	CSLA11	EIF3G2
[208]	RR17	WAKL7	ACD11	AT2G33600	AT3G05070	AT3G23680	AT5G18020	AT5G44720	LGT8
[217]	RABH1e	AT3G01435	AT3G54400	AT5G38220	EIF2,BETA	EIF4A-III	EIN3	PBRP	ArthMp004
[226]	AT1G09995	AT1G35910	AT1G80280	AT2G30020	AT3G50880	AT5G66500	CYSC1	NRPC1	PAF2
[235]	SZF1	AT2G33847	AT3G28480	AT3G47380	AT3G51670	AT3G59070	AT4G18060	AT5G46660	bZIP23
[244]	PUMP1	SGS3	AT1G23220	AT1G33612	AT2G12935	AT3G11000	AT3G46870	AT3G59200	AT4G09810
[253]	AT4G15053	PDIL1-2	sks17	AT1G73780	AT2G40270	AT3G02320	AT5G17000	AT5G41190	AT5G55410
[262]	BTI1	MEE22	VIP3	AT1G01970	AT1G19930	AT3G25030	AT5G66060	CMPG1	ERF2
[271]	GLX2-4	SYN3	ARV1	AT1G63860	AT1G72500	AT3G09450	AT3G14910	AT4G01735	LCR36
[280]	MEE47	XTH32	AT1G75510	AT2G16460	AT4G08240	AT5G25500	cox2	MAPKKK14	RTFL4
[289]	AGL12	AT2G22900	AT4G11950	AT5G61260	IAA2	LSH1	PLDBETA1	ADAP	AT3G25890
[298]	AT3G57730	AT5G44390	AT5G58390	EIF4A-2	EXO70H7	AT1G04040	AT1G27350	AT3G04320	AT3G61898
[307]	AT4G01760	AT5G62300	CID10	AT1G76530	AT3G08640	AT5G23690	AT5G24340	AT5G44730	LEP
[316]	TTL3	AT1G11490	AT1G18690	AT1G27930	AT1G44674	AT5G58480	NRPD7	ZFN1	AT4G13710
[325]	AT4G31490	ENODL14	XT1	AT2G29580	AT2G45710	AT5G43140	COX10	APK	AT1G69330
[334]	FUT6	MSL10	TPK2	ARF23	AT1G01300	AT2G11890	AT3G06020	AT3G13620	AT4G16540
[343]	AT3G54510	GCH	LP1	NRAMP2	VHA-A1	AT2G17280	AT3G30841	PG1	AT1G14590
[352]	AT3G51320	AT3G54980	AT5G51050	AT5G34930	AT5G51280	petN	AT4G00300	BGLU3	QUA1
[361]	AT1G53380	AT1G57830	AT4G29610	UBP22	AT2G25737	AOC2	AT4G40045	ERF11	AT1G77030
[370]	KIN2	AT2G39710	AT4G32270	BGLU6	AT2G07835	ASE2	AT3G05860	AT1G08530	AT5G21105
[379]	AT1G14770	AT4G09784	AT3G03850	CPuORF21	RPL3B	AT4G35295	AT1G77840	PD1	ArthMp034
[388]	CYP96A12	HB54	ArthMp021	AT1G24095	AT5G50890	TSB2	ULI3	AT4G39840	AT2G42310
[397]	AT1G54010	GMI1	BCA3	ArthMp091	ERD3	AAP6	AT1G23410	AT1G58936	GLY3
[406]	AT3G06990	AT5G09570	HB2	SRO5	AT3G15650
Unique genes in '150 vs 38'
[1]	AAP2	ACR7	ACX1	ADA2B	ADC2	ADF1	ADK1	AGD2	AGL102
[10]	AGL105	AGP16	AGT3	AHP1	AIR9	AL4	ALD1	ALDH2C4	ALS3
[19]	AME3	AMT1.2	AMT1.1	ANT	APL1	ARA6	ARF1A1C	ARGOS	ASN1
[28]	ASP1	AT1G01630	AT1G01920	AT1G02770	AT1G03520	AT1G03560	AT1G03740	AT1G03820	AT1G04445
[37]	AT1G04480	AT1G04770	AT1G04990	AT1G05730	AT1G06515	AT1G07820	AT1G08230	AT1G08280	AT1G09300
[46]	AT1G09320	AT1G09460	AT1G09690	AT1G10380	AT1G11170	AT1G12830	AT1G13510	AT1G13550	AT1G14190
[55]	AT1G15240	AT1G15350	AT1G15470	AT1G15810	AT1G16860	AT1G17147	AT1G19490	AT1G20030	AT1G20950
[64]	AT1G20970	AT1G21120	AT1G21790	AT1G22170	AT1G22470	AT1G22500	AT1G22630	AT1G24148	AT1G24735
[73]	AT1G25260	AT1G26590	AT1G26930	AT1G27430	AT1G29195	AT1G29418	AT1G30640	AT1G31835	AT1G33470
[82]	AT1G34150	AT1G34350	AT1G36060	AT1G36640	AT1G42470	AT1G45231	AT1G45545	AT1G47640	AT1G48510
[91]	AT1G48650	AT1G50040	AT1G50270	AT1G50380	AT1G50660	AT1G51160	AT1G51270	AT1G51790	AT1G51805
[100]	AT1G51840	AT1G51890	AT1G51920	AT1G52290	AT1G53290	AT1G54240	AT1G54500	AT1G54790	AT1G55070
[109]	AT1G55230	AT1G55590	AT1G55750	AT1G57720	AT1G57850	AT1G58983	AT1G60095	AT1G60640	AT1G61100
[118]	AT1G61255	AT1G61360	AT1G62500	AT1G62590	AT1G62600	AT1G63100	AT1G64235	AT1G64360	AT1G65845
[127]	AT1G66430	AT1G66930	AT1G67470	AT1G67510	AT1G67800	AT1G68450	AT1G69350	AT1G69900	AT1G70500
[136]	AT1G71000	AT1G72200	AT1G72900	AT1G73760	AT1G75690	AT1G75810	AT1G77150	AT1G77250	AT1G77310
[145]	AT1G77750	AT1G77940	AT1G78480	AT1G80180	AT2G05540	AT2G14700	AT2G15220	AT2G16676	AT2G17360
[154]	AT2G17940	AT2G18100	AT2G18370	AT2G18490	AT2G19060	AT2G19750	AT2G20562	AT2G21580	AT2G23160
[163]	AT2G23770	AT2G23985	AT2G24370	AT2G25169	AT2G25270	AT2G25730	AT2G25790	AT2G26190	AT2G26730
[172]	AT2G27060	AT2G27370	AT2G27389	AT2G27660	AT2G28315	AT2G28460	AT2G28970	AT2G29770	AT2G29810
[181]	AT2G30140	AT2G30620	AT2G31110	AT2G31610	AT2G31830	AT2G32960	AT2G32970	AT2G34590	AT2G34730
[190]	AT2G35040	AT2G35380	AT2G35750	AT2G36090	AT2G36100	AT2G36440	AT2G36690	AT2G36730	AT2G37760
[199]	AT2G38710	AT2G39260	AT2G39410	AT2G39530	AT2G40095	AT2G40590	AT2G41120	AT2G41230	AT2G41780
[208]	AT2G41900	AT2G42060	AT2G43140	AT2G45910	AT2G46740	AT2G46760	AT2G47844	AT3G01190	AT3G01520
[217]	AT3G02080	AT3G02900	AT3G03370	AT3G03620	AT3G04650	AT3G04840	AT3G05060	AT3G05350	AT3G07110
[226]	AT3G07570	AT3G09330	AT3G09440	AT3G09760	AT3G10930	AT3G11325	AT3G11385	AT3G11590	AT3G12340
[235]	AT3G13310	AT3G13435	AT3G13580	AT3G14770	AT3G15534	AT3G16220	AT3G17261	AT3G18490	AT3G18760
[244]	AT3G18800	AT3G19035	AT3G19100	AT3G20360	AT3G20362	AT3G20380	AT3G20790	AT3G22530	AT3G23160
[253]	AT3G23190	AT3G23870	AT3G23940	AT3G24420	AT3G25600	AT3G26115	AT3G26240	AT3G27240	AT3G27860
[262]	AT3G28630	AT3G28956	AT3G32905	AT3G43110	AT3G43960	AT3G44590	AT3G45580	AT3G45680	AT3G45710
[271]	AT3G46500	AT3G48180	AT3G49310	AT3G49960	AT3G50200	AT3G50280	AT3G51330	AT3G51500	AT3G52030
[280]	AT3G52070	AT3G52120	AT3G52580	AT3G52740	AT3G52905	AT3G53410	AT3G54250	AT3G54470	AT3G55060
[289]	AT3G56340	AT3G57370	AT3G58610	AT3G59330	AT3G59650	AT3G59830	AT3G59850	AT3G60260	AT3G60300
[298]	AT3G60450	AT3G60950	AT3G61030	AT3G61410	AT3G61520	AT3G61827	AT3G62240	AT3G62510	AT3G62870
[307]	AT4G00780	AT4G00895	AT4G01440	AT4G01883	AT4G02000	AT4G02580	AT4G02660	AT4G02830	AT4G04370
[316]	AT4G09190	AT4G10700	AT4G11100	AT4G11230	AT4G11560	AT4G12010	AT4G12090	AT4G12870	AT4G13160
[325]	AT4G13170	AT4G13390	AT4G13840	AT4G13860	AT4G15740	AT4G16550	AT4G16680	AT4G17215	AT4G19440
[334]	AT4G19510	AT4G19720	AT4G20830	AT4G21620	AT4G22090	AT4G23050	AT4G24030	AT4G24100	AT4G26190
[343]	AT4G26310	AT4G26460	AT4G26960	AT4G27652	AT4G28040	AT4G28200	AT4G28230	AT4G28350	AT4G28790
[352]	AT4G28990	AT4G29190	AT4G29410	AT4G30150	AT4G30880	AT4G30910	AT4G31140	AT4G31230	AT4G31460
[361]	AT4G31570	AT4G31880	AT4G32060	AT4G32208	AT4G32460	AT4G32700	AT4G32750	AT4G32800	AT4G33660
[370]	AT4G33810	AT4G33940	AT4G34800	AT4G34881	AT4G35880	AT4G35930	AT4G36040	AT4G37380	AT4G37530
[379]	AT4G38825	AT4G39230	AT4G39790	AT4G40070	AT5G01830	AT5G01940	AT5G01950	AT5G02530	AT5G02600
[388]	AT5G02670	AT5G02811	AT5G03380	AT5G03580	AT5G05270	AT5G05300	AT5G05320	AT5G06200	AT5G06400
[397]	AT5G07030	AT5G07060	AT5G07590	AT5G07650	AT5G09800	AT5G10336	AT5G10410	AT5G10820	AT5G10940
[406]	AT5G11000	AT5G13190	AT5G14120	AT5G14730	AT5G15290	AT5G16170	AT5G16680	AT5G17470	AT5G17910
[415]	AT5G18475	AT5G18520	AT5G18870	AT5G19050	AT5G19230	AT5G19800	AT5G20600	AT5G20610	AT5G21060
[424]	AT5G22180	AT5G22450	AT5G23535	AT5G24570	AT5G25460	AT5G26230	AT5G27860	AT5G28237	AT5G35190
[433]	AT5G35940	AT5G37320	AT5G37475	AT5G37478	AT5G38200	AT5G38344	AT5G38895	AT5G39580	AT5G42710
[442]	AT5G42860	AT5G42895	AT5G43640	AT5G43960	AT5G44090	AT5G44400	AT5G44450	AT5G45440	AT5G45520
[451]	AT5G46710	AT5G47030	AT5G47110	AT5G47180	AT5G48050	AT5G48330	AT5G48500	AT5G49700	AT5G50560
[460]	AT5G51560	AT5G51790	AT5G52070	AT5G52650	AT5G53110	AT5G54040	AT5G54165	AT5G55100	AT5G55200
[469]	AT5G56500	AT5G57100	AT5G57480	AT5G57785	AT5G58900	AT5G58950	AT5G59530	AT5G59830	AT5G59850
[478]	AT5G60170	AT5G60800	AT5G61140	AT5G61170	AT5G61220	AT5G62560	AT5G63180	AT5G63270	AT5G64360
[487]	AT5G64830	AT5G65760	AT5G65820	AT5G66100	AT5G66390	AT5G67210	ATA27	ATE2	ATG18G
[496]	ATGRIP	ATH6	ATL5	ATL6	atpE	ATPMEPCRD	ATSERAT3	ATUBC2-1	AUR1
[505]	BBM	BCAT4	BEH1	BEL1	BGLU25	BGLU34	BIG	BIM2	BNS
[514]	BRH1	BRU6	BTF3	CBF2	CBL	CBL8	CCH	CDC5	CER4
[523]	CERK1	CHX15	CHX2	CIP111	CIPK8	CIPK9	CLPP5	CM2	CM3
[532]	COPT2	COQ3	CP1	CP12-3	CPK28	CPK7	CPN10	CPN60A	CPuORF18
[541]	CRF6	CRK19	CRK8	CRT1	CSLD1	CSLE1	CSR1	CUC1	cwINV6
[550]	CYCP4	CYP5	CYP702A6	CYP709B1	CYP710A1	CYP71B7	CYP89A9	DER2.2	DGK4
[559]	DGK5	DOT5	DOX1	DRL1	EDA32	emb1513	emb2735	EMB2761	EMB2769
[568]	EMB3001	EMB3010	ERF12	ETL1	EXL3	EXO70B2	EXO70H1	EXO70H2	EXPA1
[577]	FAB1B	FAD3	FER1	FHL	FK	FKBP12	FLA1	FLA7	FLDH
[586]	FRO1	FRS6	G2484-1	G6PD4	G6PD5	GA2OX4	GAD4	GASA5	GATA4
[595]	GAUT12	GC1	GGH2	GLDP2	GLP8	GMII	GONST4	GR-RBP3	GSTU12
[604]	GTE8	GUS1	HAC1	HCD1	HCF164	HLECRK	HSFA2	HSFB4	HSK
[613]	HSP60	HSP70	Hsp89.1	HTH	IAA29	IIL1	IPT2	IPT3	IREG1
[622]	IRT2	KT1	KTI1	KUF1	LAC7	LACS3	LBD4	LCBK1	LCR26
[631]	LECRKA4.3	LHT1	LHW	LON4	MAM1	MAPR3	MBD10	MDAR1	MGL
[640]	MKK9	MMT	MSRB1	MST1	mtHsc70-1	MYB110	MYB51	MYBR1	NAC047
[649]	NAC075	NAC077	NADK3	NAP3	NAPRT1	ndhD	NHX8	NIR1	NOP56
[658]	NPGR2	NPQ6	NUDT21	OASB	OEP16-3	OFP2	OLI2	OSM34	PAA1
[667]	PAI1	PAP2	PBF1	PBS3	PCR1	PDCB1	PDIL1-4	PDR1	PDR9
[676]	AT1G59870	AT5G36150	PERK1	PGGT-I	PGL5	PIF4	PIP1B	PIP2	PIP2E
[685]	PLA2-ALPHA	PLC9	PLMT	PLP9	PMEPCRF	POK1	POP2	PP2A-2	PPR336
[694]	PRA1.B5	PRA1.E	PRF4	PRN	PRP1	PRP4	PRP40B	PRXCA	PSBO2
[703]	psbT	PSK1	PUP14	PUR5	PUX3	PYM	PYR4	QKY	RABA1b
[712]	RABA1e	RACK1C_AT	RAD51	RAD51D	RALFL19	RALFL28	RBL6	RDM1	REN1
[721]	RFNR2	RHL41	RIP5	RLK	RLP24	RNS1	RNS3	ROT3	RPL18
[730]	RPL23AA	RPL27	RPS11-BETA	rps15ab	RSH2	RSW3	RTFL17	SAE1B	SAPX
[739]	scpl26	scpl28	scpl29	SDF2	SDH3-2	SEC8	SHOC1	SIZ1	SK12
[748]	SKB1	sks7	SMZ	SNL5	SNM1	SNRNP-G	SOS3	STE1	STP14
[757]	SULTR1	SULTR3	SUN2	SYD	SYP122	SYP131	TAF14	TFL1	TH1
[766]	TIF3H1	TIM8	AT5G47450	AT4G17340	TIR	TOM40	TOM5	TOM6	TPI
[775]	TPX2	TRP1	TRX5	TTL1	TUB3	UBA,2	UBA2A	UBC37	UBP16
[784]	UBP21	UGT85A1	UNE1	UPM1	UXS6	VAMP725	VCL1	VPS20.2	VPS28-1
[793]	WAT1	WNK4	WRKY29	WRKY32	XND1	XPB1	XTH12	XTH21	XTH24
[802]	XTH3	XTH30	ycf2	YLS9	ZIFL1
Unique genes in '150 vs 75'
[1]	ABCA4	ABO1	ACHT1	ACR8	ACT8	ADF2	ADK2	ADNT1	ADT4
[10]	AFB2	AGL51	AGO6	AHG2	AlaAT1	ALN	APS4	ARASP	ARD1
[19]	ARPC1A	ArthMp014	ArthMp025	ArthMp076	ArthMp112	ASN2	ASP5	AT1G01660	AT1G03210
[28]	AT1G05000	AT1G05060	AT1G05280	AT1G07615	AT1G07920	AT1G09932	AT1G10140	AT1G10490	AT1G11120
[37]	AT1G11520	AT1G13360	AT1G13800	AT1G14180	AT1G14600	AT1G14670	AT1G15930	AT1G16020	AT1G16080
[46]	AT1G16870	AT1G17010	AT1G18470	AT1G18700	AT1G19230	AT1G19710	AT1G20575	AT1G21000	AT1G21160
[55]	AT1G21920	AT1G22670	AT1G23180	AT1G23640	AT1G24265	AT1G26730	AT1G26850	AT1G27330	AT1G27340
[64]	AT1G27385	AT1G29850	AT1G29870	AT1G30260	AT1G30820	AT1G31780	AT1G31870	AT1G32410	AT1G32910
[73]	AT1G33950	AT1G34570	AT1G38065	AT1G43310	AT1G44770	AT1G51350	AT1G52590	AT1G52710	AT1G54445
[82]	AT1G55770	AT1G57770	AT1G60080	AT1G60160	AT1G60690	AT1G61065	AT1G61440	AT1G62020	AT1G62190
[91]	AT1G63670	AT1G65570	AT1G65900	AT1G66060	AT1G67820	AT1G68390	AT1G68700	AT1G69250	AT1G69420
[100]	AT1G69910	AT1G70150	AT1G70280	AT1G71850	AT1G71950	AT1G72480	AT1G72960	AT1G75220	AT1G75550
[109]	AT1G76170	AT1G76550	AT1G76600	AT1G76910	AT1G77460	AT1G77525	AT1G77650	AT1G80670	AT1G80745
[118]	AT2G01008	AT2G03330	AT2G05510	AT2G05752	AT2G07701	AT2G07705	AT2G07708	AT2G07713	AT2G07732
[127]	AT2G07775	AT2G07777	AT2G10931	AT2G12905	AT2G13895	AT2G16575	AT2G16860	AT2G17600	AT2G18840
[136]	AT2G19730	AT2G19880	AT2G20360	AT2G20670	AT2G20840	AT2G21195	AT2G21250	AT2G22530	AT2G24420
[145]	AT2G24550	AT2G25100	AT2G25890	AT2G26270	AT2G27130	AT2G27280	AT2G27350	AT2G29065	AT2G29150
[154]	AT2G29300	AT2G29660	AT2G30320	AT2G31141	AT2G31390	AT2G32150	AT2G34620	AT2G36300	AT2G36320
[163]	AT2G36410	AT2G36420	AT2G36835	AT2G37035	AT2G37510	AT2G37790	AT2G38160	AT2G41082	AT2G41670
[172]	AT2G42300	AT2G43390	AT2G44700	AT2G44940	AT2G45930	AT2G46040	AT2G47090	AT2G47485	AT3G01430
[181]	AT3G01950	AT3G02770	AT3G03350	AT3G03930	AT3G04545	AT3G04640	AT3G04930	AT3G05937	AT3G06330
[190]	AT3G06435	AT3G06770	AT3G07270	AT3G07400	AT3G08590	AT3G09180	AT3G09250	AT3G09720	AT3G11040
[199]	AT3G11070	AT3G11100	AT3G12630	AT3G12950	AT3G13433	AT3G13840	AT3G15351	AT3G15430	AT3G15470
[208]	AT3G15530	AT3G15604	AT3G15630	AT3G15640	AT3G15740	AT3G16160	AT3G16650	AT3G17020	AT3G17280
[217]	AT3G18450	AT3G19030	AT3G19330	AT3G19360	AT3G19610	AT3G19895	AT3G20510	AT3G21920	AT3G23171
[226]	AT3G26010	AT3G27210	AT3G27950	AT3G28950	AT3G29630	AT3G29638	AT3G29639	AT3G30300	AT3G45243
[235]	AT3G46150	AT3G47980	AT3G48630	AT3G49140	AT3G49880	AT3G50290	AT3G51915	AT3G52250	AT3G52510
[244]	AT3G52640	AT3G55910	AT3G56590	AT3G57120	AT3G57960	AT3G58580	AT3G59370	AT3G60180	AT3G60200
[253]	AT3G61610	AT3G61900	AT3G62590	AT4G00090	AT4G00130	AT4G00920	AT4G01310	AT4G01810	AT4G02650
[262]	AT4G03010	AT4G03020	AT4G05070	AT4G05095	AT4G05150	AT4G05631	AT4G07990	AT4G08455	AT4G09560
[271]	AT4G09731	AT4G10530	AT4G10730	AT4G12190	AT4G12380	AT4G12650	AT4G12750	AT4G12990	AT4G13110
[280]	AT4G14830	AT4G14950	AT4G15510	AT4G15640	AT4G16840	AT4G18360	AT4G18580	AT4G22170	AT4G22212
[289]	AT4G22760	AT4G23620	AT4G24830	AT4G25010	AT4G25170	AT4G25390	AT4G25400	AT4G25707	AT4G27530
[298]	AT4G28005	AT4G28550	AT4G30020	AT4G30710	AT4G31050	AT4G31450	AT4G31510	AT4G31600	AT4G31875
[307]	AT4G33080	AT4G33565	AT4G33690	AT4G34140	AT4G35730	AT5G01090	AT5G01100	AT5G01480	AT5G01890
[316]	AT5G03944	AT5G04710	AT5G05960	AT5G06540	AT5G06550	AT5G08400	AT5G08520	AT5G09430	AT5G10100
[325]	AT5G10560	AT5G10910	AT5G11250	AT5G11330	AT5G11560	AT5G11630	AT5G11880	AT5G12040	AT5G12150
[334]	AT5G12450	AT5G12850	AT5G13420	AT5G13500	AT5G14820	AT5G15581	AT5G15680	AT5G15940	AT5G15950
[343]	AT5G16330	AT5G17210	AT5G17540	AT5G17650	AT5G17730	AT5G19060	AT5G20181	AT5G20440	AT5G24890
[352]	AT5G25100	AT5G26280	AT5G26300	AT5G26320	AT5G26730	AT5G26810	AT5G28390	AT5G28460	AT5G32613
[361]	AT5G34828	AT5G36230	AT5G36350	AT5G36460	AT5G36730	AT5G37440	AT5G38620	AT5G39030	AT5G39865
[370]	AT5G40450	AT5G40510	AT5G41580	AT5G41670	AT5G41690	AT5G42450	AT5G43580	AT5G45490	AT5G48320
[379]	AT5G49180	AT5G49430	AT5G52220	AT5G52380	AT5G52540	AT5G52880	AT5G53830	AT5G54450	AT5G54920
[388]	AT5G57010	AT5G57910	AT5G59140	AT5G59660	AT5G60740	AT5G60930	AT5G62865	AT5G63520	AT5G65300
[397]	AT5G65540	AT7SL-1	ATH16	ATMDAR2	ATNFXL2	ATS3	AtVEX1	BAM1	BASL
[406]	BGLU42	BIO2	BSK3	BT4	bZIP6	CAD3	CAP1	CCL	CDT1B
[415]	CESA5	CHX4	CIB1	CLE18	CNGC15	CPN20	CRCK2	CRR3	CSTF64
[424]	CYCT1	CYP705A27	CYP715A1	CYP78A5	CYP78A9	DBP1	delta-ADR	DGD1	DHAR1
[433]	DHS1	DRP5A	DYL1	eIFiso4G2	ELF4	EMB1895	ENODL18	ERD10	ERD14
[442]	ERD15	ERD7	ERF13	ESC	FAO3	FKBP15-2	FLR1	FNR2	FUC95A
[451]	GAPCP-1	GATA3	GAUT11	GDU3	GLR2.8	GLR5	GLYR1	GNL1	GSTU19
[460]	HB30	HIRA	HK2	HMGB1	Hsp81.4	HST	IAA34	IMS1	INO80
[469]	IQD6	ISU1	IVD	JAL31	JAZ8	KEA2	LAP5	LBD16	LEJ1
[478]	LEW3	LHCA2	LON1	LPAT2	LRR,XI-23	LTA2	LYM1	MAF5	MAG2
[487]	MAP2A	MAP70-5	MEE14	MENG	MIF2	MKK6	MPK15	MT2A	MTHFR1
[496]	MUR3	MYB102	MYB12	MYB34	MYB70	NAC048	NAC3	nad4L	NAS2
[505]	NAS4	NCED3	NHL8	NRAMP1	NRPD2A	NUDX13	OBE1	ORC4	ORP1C
[514]	ORP1D	OTC	P58IPK	PAP20	PARC6	PATL1	PDIL5-4	PGP16	PHT4.1
[523]	PHT4.6	PIN5	PLL2	PPa5	PR-1-LIKE	PRA1.G2	PRMT3	PRP40C	psbA
[532]	psbD	PTB3	PUM14	PUM23	RABB1C	RABG3E	RH8	RTNLB3	scpl38
[541]	scpl44	scpl47	SDG20	SIM	SLP3	SMO2-2	SNF7.2	SOT18	SPL10
[550]	SPS2	SQE3	SR45	SRF8	SRPK4	SULTR2	TAAC	TIC21	TIP2
[559]	TLP9	TMN1	TOPP8	TPS-CIN	TUB5	TUB6	U2A'	UBC6	UBP6
[568]	UK/UPRT1	VAG2	VPS37-1	WRKY10	WRKY40	XTH8	ZCF125
Unique genes in '150 vs 112
[1]	5PTASE2	AAH	ABF3
[4]	ABP1	ACA2	ACS7
[7]	AGF1	AGP20	AGP30
[10]	ALPHA-SNAP1	ANNAT2	ArthMp030
[13]	ArthMp084	ArthMp092	ASD2
[16]	AT1G03982	AT1G04340	AT1G05860
[19]	AT1G05950	AT1G06645	AT1G06923
[22]	AT1G07175	AT1G07360	AT1G07680
[25]	AT1G09550	AT1G09590	AT1G09610
[28]	AT1G10150	AT1G11320	AT1G11410
[31]	AT1G12190	AT1G14120	AT1G15150
[34]	AT1G16880	AT1G17310	AT1G17400
[37]	AT1G19340	AT1G20570	AT1G20600
[40]	AT1G20735	AT1G20800	AT1G21560
[43]	AT1G21910	AT1G22700	AT1G25320
[46]	AT1G25550	AT1G26510	AT1G28310
[49]	AT1G28680	AT1G29670	AT1G30972
[52]	AT1G31950	AT1G33010	AT1G33030
[55]	AT1G33100	AT1G36100	AT1G44820
[58]	AT1G44960	AT1G45688	AT1G47389
[61]	AT1G47530	AT1G47655	AT1G48100
[64]	AT1G49470	AT1G49870	AT1G50350
[67]	AT1G50780	AT1G52000	AT1G52905
[70]	AT1G53560	AT1G54110	AT1G54260
[73]	AT1G55210	AT1G55280	AT1G56085
[76]	AT1G56180	AT1G59865	AT1G60250
[79]	AT1G61840	AT1G62210	AT1G65010
[82]	AT1G65210	AT1G69760	AT1G71110
[85]	AT1G71460	AT1G71866	AT1G72416
[88]	AT1G72740	AT1G73560	AT1G73980
[91]	AT1G74770	AT1G76360	AT1G77350
[94]	AT1G77530	AT1G77880	AT1G78120
[97]	AT1G78640	AT1G78860	AT1G80200
[100]	AT1G80690	AT2G04280	AT2G07724
[103]	AT2G07734	AT2G12945	AT2G13430
[106]	AT2G15185	AT2G16230	AT2G17695
[109]	AT2G18810	AT2G19893	AT2G20080
[112]	AT2G20270	AT2G20495	AT2G22620
[115]	AT2G22790	AT2G25430	AT2G28940
[118]	AT2G30460	AT2G30925	AT2G31810
[121]	AT2G34060	AT2G34260	AT2G34340
[124]	AT2G35760	AT2G37890	AT2G39130
[127]	AT2G41390	AT2G41480	AT2G41750
[130]	AT2G42030	AT2G43560	AT2G45860
[133]	AT2G47630	AT3G02200	AT3G02220
[136]	AT3G02310	AT3G03350;,AT3G03360	AT3G05746
[139]	AT3G07600	AT3G07760	AT3G08947
[142]	AT3G09240	AT3G09960	AT3G11250
[145]	AT3G11420	AT3G11490	AT3G13229
[148]	AT3G13672	AT3G13760	AT3G13800
[151]	AT3G14170	AT3G14730	AT3G15280
[154]	AT3G17365	AT3G18430	AT3G19274
[157]	AT3G21420	AT3G21900	AT3G22421
[160]	AT3G22690	AT3G23230	AT3G23950
[163]	AT3G24820	AT3G26040	AT3G26360
[166]	AT3G26850	AT3G27880	AT3G28320
[169]	AT3G28830	AT3G28899	AT3G30820
[172]	AT3G31950	AT3G32030	AT3G42723
[175]	AT3G43583	AT3G44080	AT3G45080
[178]	AT3G45090	AT3G46280	AT3G46710
[181]	AT3G49305	AT3G49540	AT3G49990
[184]	AT3G51290;,ROP1	AT3G51640	AT3G52210
[187]	AT3G52680	AT3G53980	AT3G54440
[190]	AT3G55566	AT3G56060	AT3G57280
[193]	AT3G57340	AT3G58370	AT3G58570
[196]	AT3G59780	AT3G62000	AT3G63040
[199]	AT3G63233	AT4	AT4G00026
[202]	AT4G00070	AT4G00280	AT4G01430
[205]	AT4G01700	AT4G01895	AT4G03150
[208]	AT4G06639	AT4G08263	AT4G08300
[211]	AT4G09780	AT4G10320	AT4G12130
[214]	AT4G14330	AT4G16640	AT4G18220
[217]	AT4G18596	AT4G19070	AT4G21640
[220]	AT4G24805	AT4G25370	AT4G26820
[223]	AT4G27435	AT4G28380	AT4G30130
[226]	AT4G30845	AT4G31620	AT4G32020
[229]	AT4G32272	AT4G33130	AT4G33590
[232]	AT4G35985	AT4G35987	AT4G38660
[235]	AT5G01570	AT5G01780	AT5G02660
[238]	AT5G02910	AT5G03180	AT5G04070
[241]	AT5G04238	AT5G04440	AT5G05050
[244]	AT5G06990	AT5G07870	AT5G08340
[247]	AT5G08390	AT5G08680	AT5G08760
[250]	AT5G10695	AT5G11070	AT5G11500
[253]	AT5G13660	AT5G14050	AT5G15254
[256]	AT5G15570	AT5G15730	AT5G17840
[259]	AT5G18840	AT5G19200	AT5G19730
[262]	AT5G19830	AT5G19890	AT5G22560
[265]	AT5G22794	AT5G23540	AT5G24500
[268]	AT5G25750	AT5G26890	AT5G35945
[271]	AT5G36300	AT5G36730;,AT5G36820	AT5G37990
[274]	AT5G38700	AT5G38750	AT5G40190
[277]	AT5G41110	AT5G41320	AT5G41460
[280]	AT5G42360	AT5G42570	AT5G43525
[283]	AT5G44970	AT5G45660	AT5G45950
[286]	AT5G45990	AT5G46840	AT5G47170
[289]	AT5G47730	AT5G48060	AT5G49550
[292]	AT5G49990	AT5G50130	AT5G50562
[295]	AT5G53045	AT5G53960	AT5G57120
[298]	AT5G58120	AT5G59490	AT5G61990
[301]	AT5G63550	AT5G64395	AT5G64880
[304]	ATAUX2-11	ATH9	B120
[307]	BEE2	BZIP17	CCR4
[310]	CDKC;1	CH1	CIP1
[313]	COBL2	CPHSC70-2EAT,SHOCK,PROTEIN,70-2	CPuORF54;,AT1G25470
[316]	CRCK1	CRK34	CSLA02
[319]	CSLC5	CW9	CYP91A2
[322]	DIR1	EDA18	EDS16
[325]	EFR	EIN2	emb1473
[328]	EMB2271	EMB269	ERF110
[331]	EXO70E1	EXPB6	FKF1
[334]	FRO2	FUC1	GATA26
[337]	GATA7	GH3.3	GR
[340]	GSO2	GSTU16	GSTU2
[343]	GSTU26	HAB2	HAT22
[346]	HHP3	HTB2	HVA22E
[349]	HXK1	IAA13	IAR1
[352]	IDD7	IKU2	INH3
[355]	IRT1	IRT3	IRX1
[358]	J2	JAL22	KAS,III
[361]	LCR55	LCR59	LEA
[364]	LFY	LHCA4	MAPR2;,AT2G24945
[367]	MEE50	MEE57	MGDC
[370]	MIOX2	MLO12	MPI7
[373]	MRN1	MSL5	MYB16
[376]	MYB21	MYB36	MYB6
[379]	MYB86	NAC024	NAC2
[382]	NHL3	NTM1	NUDX27
[385]	OFP12	OVA1	PAE1
[388]	PAP23	PAR2	PDC3
[391]	PDCB5	PDE135	PDF1.2b
[394]	PEN1	petA	PGR5-LIKE,A
[397]	PHO1;H1	PHT3;2	PHT4;1
[400]	PMSR2	PMT5	PP2-A13
[403]	PP2-B5	PPC2	PQL3
[406]	PREP1	PROPEP3	PYL10
[409]	PYL5	RAB18	RABA2c
[412]	RALFL10	RALFL3	RFL1
[415]	RGF3	RHA2A	RLP40
[418]	ROPGEF1	RPD1	RPL12-A
[421]	rps14	rps15ae	RR10
[424]	RST1	SC35	scpl25
[427]	SFR2	SHT	SIGF
[430]	SK13	SK20	SNX1
[433]	SPX1	SQE6	SRC2
[436]	SRO3	STI	STL2P
[439]	STR18	SUB1	SUT4
[442]	TBL16	TET5	THO5
[445]	TIM	TRXF2	UBC33
[448]	UCP5	UPL6	VHP2;2
[451]	VPS54	WRKY47	WRKY54
[454]	WRKY57	ZFP5
