# Supplementary material for: Uncovering the molecular signature underlying the light intensity-dependent root development in Arabidopsis thaliana
Source: BMC Genomics. 2019 Jul 20;20:596. doi: 10.1186/s12864-019-5933-5 (PMC6642530; doi:10.1186/s12864-019-5933-5)
Supplement: Supplementary file 4 — List of Unique DEGs in specific comparative light conditions. (XLSX 40kb) [file 12864_2019_5933_MOESM4_ESM.xlsx]

## Sheet: two
Genes common between '112 vs 38' and '75 vs 38'
[1]	ACS10	ArthMp108	AT1G01400	AT1G07990	AT1G15260	AT1G22860	AT1G23610	AT1G27565	AT1G30910
[10]	AT1G32430	AT1G45230	AT1G49210	AT1G50220	AT1G51250	AT1G53440	AT1G60010	AT1G61640	AT1G61860
[19]	AT1G63740	AT1G67790	AT1G71520	AT1G76970	AT2G33450	AT2G35390	AT2G36485	AT2G36815	AT2G38330
[28]	AT2G38465	AT2G40200	AT2G43690	AT2G44970	AT3G12150	AT3G16930	AT3G17920	AT3G22550	AT3G30540
[37]	AT3G43890	AT3G45160	AT3G45570	AT3G47580	AT3G54000	AT3G54120	AT3G55720	AT3G62260	AT3G62400
[46]	AT4G05230	AT4G07932	AT4G08028	AT4G08520	AT4G08790	AT4G23970	AT4G29480	AT4G31440	AT4G36560
[55]	AT4G37830	AT4G39680	AT4G40030	AT5G07570	AT5G19570	AT5G23212	AT5G25600	AT5G29624	AT5G42830
[64]	AT5G49780	AT5G56260	AT5G64220	AT5G65140	AT5G65600	AT5G66080	ATGA2OX1	BME3	BSL3
[73]	CAM1	CYP71A14	DRIP1	EBF1	EIL1	ERF-1	GLP7	HAC5	HMA3
[82]	HRS1	ILP1	NAC016	NPC5	PAB5	PBC1	PHB4	PME44	PP2-B8
[91]	PYL12	RALFL16	RPM1	RTFL10	SK32	SMP2	TFIIS	UBQ9	VTE5
[100]	WDL1
Genes common between `112vs75' and '75vs38`
[1]	AT1G71200	AT1G31370	AT4G11870	AT1G15830	AT2G37220	AT4G28030	AT5G60553	AT5G59613	MPS1
[10]	UGT84B2	AT3G18957	AT1G12630	AT3G07090	AT1G72030	ABA4	LCAT3	PRR3	AT3G46020
[19]	AT1G27150	AT5G36360	AT2G02290	AT1G27160	AT2G11570	AT4G14230	ARP	AT3G04732	AT5G57070
[28]	AT5G65205	UBC22	AT3G01590	AT3G46490	AT4G20290	INVH	AT1G56530	AT5G17600	AT1G56300
[37]	AT4G18823	COL3	IPK1	AT5G22200	AT2G36881	AT3G09863	AT5G46600	AT3G06620	AT4G08550
[46]	AT5G48335	LDL2	AT1G05615	RLF	AT1G48950	AT1G58060	AT2G35820	AT3G58910	AT4G32420
[55]	AT5G67130	BAP1	AT4G28360	AT1G15165	MEE21	APL2	AT1G19120	AT2G33510	IQD3
[64]	AT2G47560	AT5G38820
Genes common between`115vs38' and '75vs38`
[1]	ALA1	ALMT1	ARK2	AT1G04830	AT1G05205	AT1G13750	AT1G15270	AT1G19390	AT1G19540
[10]	AT1G51170	AT1G52540	AT1G52690	AT1G53210	AT1G57630	AT1G61660	AT1G69160	AT1G72490	AT2G01610
[19]	AT2G06570	AT2G18620	AT2G18670	AT2G20820	AT2G35540	AT2G36650	AT2G39030	AT2G43500	AT2G47380
[28]	AT3G01130	AT3G02120	AT3G08505	AT3G09100	AT3G11760	AT3G12915	AT3G13610	AT3G19680	AT3G25840
[37]	AT3G26855	AT3G27030	AT3G44940	AT3G45210	AT3G48070	AT3G53730	AT3G54830	AT3G55310	AT3G57880
[46]	AT4G03635	AT4G04957	AT4G09490	AT4G12240	AT4G14145	AT4G15755	AT4G25830	AT4G28410	AT4G28820
[55]	AT4G30660	AT4G32950	AT4G34700	AT4G36090	AT4G38052	AT5G02240	AT5G03610	AT5G03890	AT5G09960
[64]	AT5G23280	AT5G24240	AT5G35680	AT5G36320	AT5G41100	AT5G50900	AT5G58740	AT5G62720	ATNTT2
[73]	ATSBT5.2	BGLU27	BUB3.1	CHL-CPN10	CIPK4	CNBT1	COBL1	CPuORF48	CSP41A
[82]	CYP706A1	EDA39	ELP1	ER	FC1	GLR1.3	GolS2	HB-3	HTR11
[91]	MOS1	MT1C	NAP4	NIMIN-2	NUDT10	PARVUS	PDV2	PRXIIF	PSAF
[100]	PUP4	RHA3B	RTFL12	SCP2	SDH2-1	SRG1	THFS	UBC18	UGT71C2
[109]	UVI4-LIKE	WAKL5	WAVE1	WRKY38	XLG2	XTH2	YSL5
Genes common between`115vs75' and '75vs38`
[1]	ABCB1	ARF6	ASL5	AT1G07590	AT1G09480	AT1G13450	AT1G16916	AT1G17130	AT1G23750
[10]	AT1G31730	AT1G32290	AT1G36675	AT1G51400	AT1G56220	AT1G60590	AT1G61350	AT1G62935	AT1G66770
[19]	AT1G69580	AT1G72190	AT2G01140	AT2G07674	AT2G18900	AT2G19270	AT2G33780	AT2G37530	AT2G37690
[28]	AT2G42660	AT3G02390	AT3G05150	AT3G05345	AT3G06470	AT3G07140	AT3G13950	AT3G14780	AT3G16190
[37]	AT3G17626	AT3G22410	AT3G23620	AT3G24060	AT3G24530	AT3G24840	AT3G43660	AT3G48840	AT3G50130
[46]	AT3G53990	AT3G57540	AT3G60910	AT4G00740	AT4G04925	AT4G14000	AT4G17100	AT4G20840	AT4G20960
[55]	AT4G21450	AT4G23940	AT4G29905	AT4G30840	AT4G32915	AT4G33310	AT4G33760	AT4G35750	AT5G01250
[64]	AT5G06980	AT5G09830	AT5G09840	AT5G11980	AT5G19315	AT5G37530	AT5G42880	AT5G43040	AT5G43590
[73]	AT5G44920	AT5G60680	AT5G64180	ATS1	COAD	COL9	CPL1	CRK29	CYP716A1
[82]	DFC	ECT10	ECT11	ELIP1	emb1011	emb1027	GAUT10	GCN1	GH9B7
[91]	GNC	GRP3S	GSTF14	HAG2	HINT4	HMGB2	KIPK	KT2	LAX2
[100]	MYB100	MYB22	MYB30	NEK3	NP3	OEP7	PHIP1	PHT1	PIT1
[109]	PLSP1	PUX4	RAB8C	RBL13	RCI2A	RLP9	SDP6	SNRK2.9	SPK1
[118]	SPPL4	STO	TBL18	TGD1	TRZ3	UBQ10	VGT1	YLMG1-2
Genes common between `112vs75' and '112vs38`
[1]	WNK9	UGE3	AT5G24490	AT1G08900	AT-HSFB2B	AT5G59260	UGE1	GBF2
[9]	MPK12	AT5G57655	FDH	AT3G51710	AT4G09110	HDA05	LECRKA4.2	WAKL6
[17]	AT3G14510	AT5G22860	TAP38	AT1G55530	AT2G15900	AT2G38185	AT5G59400	AT1G58807
[25]	AT2G25450	AT4G35560	ALB3	AT1G10890	NDL1	AT4G24690	RGF5	AT4G15420
[33]	AT4G24630	AT1G50510	AT5G63952	bHLH121	HSFB2A	AT3G13225	AT4G01890	ATM2
[41]	G18F	RD2	3BETAHSD/D1	AT3G45450	AT5G25560	AT5G09880	AT1G07160	AT1G48060
[49]	AT4G32440	AT5G63370	FUG1	IBR3	NPQ1	ROPGEF2	CSLA14	AT2G13547
[57]	AT2G36370	AT3G46450	VPS34	AT4G04320	CYP71B26	AT5G13650	AT5G51160	AT3G16150
[65]	AT3G07150	AT3G51130	SYP23	AT1G68630	ORP2A	MES18	AT5G51970	AT1G80950
[73]	AT3G61560	AT4G37483	AT2G32850	NS1	AT1G07210	AT1G55630	AT2G23040	AT5G14710
[81]	CLE42	NTF2B	LSU4	AT1G61770	AT5G47360	AT4G14615	EMB1691	AT2G44220
[89]	AT5G13260	PP7	AT4G24920	AT5G18400	AT5G35910	SHM4	AT2G43760	AT4G14970
[97]	AT1G79390	AT3G52630	AK-HSDH,I	AT5G19290	ARF1	AT1G51990	FHY1	SUVH2
[105]	AT5G08610	AT5G46530	AT2G17920	AT2G37110	GATA15	AT4G17180	SAH7	AT1G11450
[113]	AT2G20835	AT3G02630	AT5G43420	ROPGEF14	AT4G38225	ArthMp111	AT1G26650	ccb382
[121]	AT1G22990	AT4G17910	AT3G61820	AT4G02040	AT1G29270	AT1G72920	AT4G36110	COPT1
[129]	AT1G14210	CYP705A20	TBL36	DAD2	IDL5	AT3G29360	ArthMp053	AT5G05365
[137]	EDA35	ROF2
Genes common between '150vs38' and '112vs38'
[1]	APT5	ARABIDILLO-1	ARF18	ARFD1B	ArthMp110	AT1G01100	AT1G03510
[8]	AT1G04780	AT1G04810	AT1G05030	AT1G12160	AT1G13520	AT1G18290	AT1G18390
[15]	AT1G19460	AT1G24570	AT1G25500	AT1G29250	AT1G29700	AT1G33440	AT1G36622
[22]	AT1G47278	AT1G51650	AT1G52190	AT1G53645	AT1G54460	AT1G54880	AT1G55030
[29]	AT1G55045	AT1G56020	AT1G59740	AT1G59960	AT1G64370	AT1G68500	AT1G70600
[36]	AT1G71130	AT1G73230	AT1G74330	AT1G77500	AT1G77800	AT1G78200	AT1G78410
[43]	AT2G03360	AT2G07702	AT2G12462	AT2G17705	AT2G18860	AT2G19810	AT2G20450
[50]	AT2G23270	AT2G24592	AT2G25210	AT2G31430	AT2G31460	AT2G33435	AT2G33850
[57]	AT2G36885	AT2G37190	AT2G38730	AT2G40205	AT2G40600	AT2G40765	AT2G43460
[64]	AT2G46890	AT3G01260	AT3G09890	AT3G17550	AT3G17770	AT3G21465	AT3G22030
[71]	AT3G26770	AT3G28660	AT3G29240	AT3G32400	AT3G43520	AT3G43720	AT3G44010
[78]	AT3G46610	AT3G48340	AT3G49060	AT3G58700	AT3G59540	AT3G62810	AT4G01140
[85]	AT4G07390	AT4G16150	AT4G18630	AT4G27350	AT4G27510	AT4G27595	AT4G28260
[92]	AT4G29600	AT4G32070	AT4G33180	AT4G34560	AT4G35380	AT4G37950	AT4G38540
[99]	AT4G38550	AT5G02050	AT5G02760	AT5G07080	AT5G08180	AT5G08415	AT5G09290
[106]	AT5G10080	AT5G20080	AT5G21020	AT5G22440	AT5G24350	AT5G26260	AT5G26800
[113]	AT5G27820	AT5G28010	AT5G28288	AT5G35580	AT5G35690	AT5G37560	AT5G40660
[120]	AT5G41685	AT5G42840	AT5G43330	AT5G44572	AT5G44710	AT5G44870	AT5G47050
[127]	AT5G47260	AT5G48650	AT5G48680	AT5G49760	AT5G56100	AT5G56670	AT5G59080
[134]	AT5G59390	AT5G59950	AT5G59970	AT5G62960	AT5G64950	AT5G66790	ATAF2
[141]	ATG2	ATPQ	ATSIK	AXR4	AZI1	CNGC10	CONNEXIN,32
[148]	CPuORF49	CWINV5	CXE16	CYCA1	CYCD1	CYP82C2	EDM2
[155]	EXPA4	FER2	FLA6	GBF3	GDCH	GLB1	GLIP3
[162]	GSTT1	GSTU4	HIT3	HSPRO2	ICR1	IRX12	LAC17
[169]	LAC2	LCR61	LCR63	MC2	MCM9	MEE69	MLO14
[176]	MMP	MRP13	MRPL11	mtACP2	MYB122	MYB28	ndhB
[183]	NIA2	NIP5	NLP7	NPR1	NRP1	NRT1.5	OPT3
[190]	ORA47	PBB1	PCME	PDF1B	PDF2	PFL	PGY2
[197]	PHO1	PLDP1	PPa6	psbZ	QSOX1	Rap2.6L	RAPTOR1
[204]	RHD6	RLP7	RR5	RSH3	RSR4	SDG2	SPA2
[211]	SS4	TBL25	TIM10	TPS8	TT4	TT5	UBQ4
[218]	UGT73B4	WAK5	WAKL10	WRKY31	WRR4	WSIP2
Genes common between '150vs38' and '112vs75'
[1]	PEN2
Genes common between '150vs75' and '112vs38'
[1]	AT3G51290
Genes common between '150vs75' and '112vs75'
[1]	AAE17	ACS8	APT4	APX3	ArthMp064	ArthMp073	AT1G03550
[8]	AT1G04684	AT1G11210	AT1G13760	AT1G19450	AT1G19530	AT1G21140	AT1G23660
[15]	AT1G25054	AT1G26665	AT1G27300	AT1G33250	AT1G33265	AT1G34020	AT1G47395
[22]	AT1G52100	AT1G53780	AT1G63660	AT1G65370	AT1G67280	AT1G67670	AT1G69325
[29]	AT1G70620	AT1G76220	AT1G80440	AT2G04100	AT2G07180	AT2G07725	AT2G07785
[36]	AT2G18190	AT2G20950	AT2G25570	AT2G25590	AT2G25910	AT2G28510	AT2G30150
[43]	AT2G31010	AT2G31590	AT2G36580	AT2G39440	AT2G41440	AT2G43420	AT2G43800
[50]	AT3G04997	AT3G05130	AT3G07810	AT3G10720	AT3G15450	AT3G21290	AT3G21460
[57]	AT3G21810	AT3G22450	AT3G24216	AT3G24516	AT3G25190	AT3G26539	AT3G28690
[64]	AT3G28720	AT3G44570	AT3G49720	AT3G56250	AT3G57950	AT3G60750	AT3G60800
[71]	AT4G02850	AT4G04990	AT4G12070	AT4G12220	AT4G15990	AT4G16765	AT4G20770
[78]	AT4G22740	AT4G24780	AT4G25870	AT4G29870	AT4G30260	AT4G34950	AT4G37420
[85]	AT5G02020	AT5G06800	AT5G08220	AT5G17630	AT5G20640	AT5G26670	AT5G37520
[92]	AT5G38460	AT5G39900	AT5G40645	AT5G43460	AT5G47020	AT5G47460	AT5G54970
[99]	AT5G55560	AT5G58200	AT5G58787	AT5G65910	AT5G66910	ATBETAFRUCT4	ATC
[106]	AUL1	BAM2	BCCP2	BGAL11	ccb203	CEN2	CHIP
[113]	CIPK3	COR47	COX15	CPSF73-II	CUE1	DiT1	DOF1
[120]	DRB2	DRT100	DSPTP1	ERF9	EXPB3	FBA2	FLS1
[127]	FRD3	GAUT4	IPMI1	IREG2	IWS1	KCS9	LOG1
[134]	LTI30	LTP3	MCCB	NDPK3	NFD6	NPQ4	PANB2
[141]	PAPS2	PEX19-2	PGR5	PLC4	PLPB	RABA5b	RABG3A
[148]	RCD1	RGP1	ROC1	ROPGEF5	RPA70D	SAR1B	scpl21
[155]	sks5	SOT17	SPH1	SSI2	UGP1	WIT2	XBCP3
Genes common between '150vs75' and 15vs38'
[1]	AAC1	ABCA2	ABCB4	ACL5	AGL17	ALDH3F1	AO1	AOX1A	AR192
[10]	ArthMp023	ArthMp039	ArthMp060	AT1G02360	AT1G03220	AT1G04680	AT1G05320	AT1G09794	AT1G11300
[19]	AT1G13040	AT1G21100	AT1G21440	AT1G21580	AT1G23970	AT1G27040	AT1G29760	AT1G30700	AT1G42960
[28]	AT1G49310	AT1G50880	AT1G52200	AT1G53180	AT1G53541	AT1G53543	AT1G53610	AT1G55360	AT1G63850
[37]	AT1G65450	AT1G67320	AT1G67870	AT1G68710	AT1G68820	AT1G69170	AT1G69470	AT1G71810	AT1G74250
[46]	AT1G79200	AT1G80980	AT2G01990	AT2G02960	AT2G15690	AT2G17070	AT2G19410	AT2G20240	AT2G23940
[55]	AT2G25670	AT2G26680	AT2G26900	AT2G31035	AT2G32210	AT2G32240	AT2G33390	AT2G36632	AT2G37750
[64]	AT2G39350	AT2G42330	AT2G43590	AT2G46420	AT2G46750	AT2G47830	AT3G01290	AT3G05900	AT3G08030
[73]	AT3G08740	AT3G10180	AT3G12430	AT3G12710	AT3G18560	AT3G22100	AT3G42130	AT3G44190	AT3G47010
[82]	AT3G48830	AT3G49800	AT3G51350	AT3G52930	AT3G53860	AT3G62050	AT3G62960	AT4G03030	AT4G04180
[91]	AT4G10500	AT4G13180	AT4G15610	AT4G21080	AT4G23530	AT4G24880	AT4G26800	AT4G32120	AT4G33350
[100]	AT4G37030	AT4G37180	AT4G37685	AT5G04750	AT5G05100	AT5G05140	AT5G08240	AT5G10340	AT5G13020
[109]	AT5G14390	AT5G14600	AT5G14650	AT5G20370	AT5G22080	AT5G25990	AT5G27490	AT5G35740	AT5G40810
[118]	AT5G45510	AT5G46760	AT5G54130	AT5G60730	AT5G64100	AT5G66250	AT5G66460	AT5G66900	ATCHX7
[127]	ATE1	ATSAC1	BAP2	CAM9	CARA	CCS52A2	CHR8	CNGC3	CPK23
[136]	CPuORF32	CRK10	CYP71B23	DUO3	EIF3K	EIF4A1	EMB975	ENODL15	ERD6
[145]	F3H	FLS5	FQR1	GATA17	GH9C2	GLDP1	GLP4	GRP5	GSTU22
[154]	GSTU24	GSTU28	GSTU7	HDR	HLS1	HOT5	HWI1	HYD1	IAA14
[163]	LBD18	LHCB5	LPAT5	LTPG1	MAP18	mMDH1	MRD1	NFXL1	NIP3
[172]	NIT1	NUA	OGG1	PAO5	PAP22	PCR2	PGK1	PLA,IIIA	POP1
[181]	PP2-A3	RAN2	RID3	RLK4	RNR2A	SHM1	SKS6	SMT2	SP1L3
[190]	SPX2	SSI1	TAR2	TBL39	TFL2	TRB3	TTN7	UGT76E1	UGT84A1
[199]	UTR3	VSR6	WRKY23	WRKY58	WRKY70	WRKY75	XIF	XTH4
Genes common between '150vs112' and '112vs38'
[1]	AAP5	AIR12	AN	APG9	ARFB1A	ARI1	ARI4	ARL1	ArthMp018
[10]	AT1G02074	AT1G21990	AT1G59860	AT1G63130	AT1G64590	AT1G65070	AT1G67875	AT1G69460	AT1G73210
[19]	AT1G74210	AT1G76630	AT2G01023	AT2G07722	AT2G11620	AT2G15880	AT2G16990	AT2G31670	AT2G40460
[28]	AT2G42955	AT2G46550	AT3G03080	AT3G07290	AT3G10405	AT3G15356	AT3G16940	AT3G18291	AT3G18620
[37]	AT3G45200	AT3G48740	AT3G50380	AT3G51050	AT3G59880	AT3G61010	AT4G00165	AT4G19045	AT4G20450
[46]	AT4G26210	AT4G30996	AT4G33666	AT4G34630	AT4G39150	AT5G02970	AT5G14880	AT5G16450	AT5G18080
[55]	AT5G20045	AT5G20500	AT5G20840	AT5G22610	AT5G25050	AT5G27930	AT5G35066	AT5G40910	AT5G42220
[64]	AT5G44894	AT5G51850	AT5G53800	AT5G53910	AT5G58920	AT5G60630	AT5G67265	AT5G67620	ATDAD1
[73]	BHLH32	CAB1	CRN	CSD2	DEGP2	EMB2247	F2KP	FLD	GATA19
[82]	IAA33	JAZ4	LBD33	LEJ2	LYC	MSBP1	MYB50	MYB83	PAM1
[91]	PGP7	PIP2A	PRR9	PYL4	PYR6	RABA1f	RAD51C	RLP3	RPL23AB
[100]	SNRK2.3	SWEETIE	TIM13	TOC64-V	WRKY13	XYL4
Genes common between '150vs112' and '112vs75'
[1]	AAE7	ACBP5	ALB1	ArthMp048	AT1G02320	AT1G12340	AT1G12990	AT1G14730	AT1G15740
[10]	AT1G23690	AT1G29025	AT1G31050	AT1G35560	AT1G50080	AT1G53980	AT1G61960	AT1G62970	AT1G69520
[19]	AT1G73066	AT1G75800	AT1G78950	AT2G04520	AT2G07667	AT2G07672	AT2G18150	AT2G22201	AT2G23120
[28]	AT2G40815	AT2G42360	AT2G44510	AT2G46980	AT3G03980	AT3G09950	AT3G14260	AT3G15810	AT3G22080
[37]	AT3G28850	AT3G29680	AT3G52040	AT3G54360	AT3G55080	AT3G57220	AT4G05010	AT4G21510	AT4G22610
[46]	AT4G27310	AT4G29700	AT4G30460	AT4G36010	AT4G36050	AT5G05200	AT5G27967	AT5G37620	AT5G44350
[55]	AT5G47350	AT5G62170	ATH11	CAD1	CLC-B	CSDP1	CSLA03	FASS	FPF1
[64]	GAUT13	GDH1	GRF12	HCF106	HCF136	HDS	HON4	IBM1	KRP4
[73]	MAPKKK19	MES3	MGT2	MSRB9	NADK2	NCRK	PIP1C	PYR1	RLP28
[82]	RPH1	RSW10	SUB	TAF8	TEJ	WAG1	WVD2	ZPR1
Genes common between '150vs112' and '150vs38'
[1]	ACA11	ALA3	ARF4	ArthMp093	AT1G05575	AT1G07560	AT1G17620	AT1G18320	AT1G23190
[10]	AT1G29310	AT1G29960	AT1G34050	AT1G53635	AT1G55805	AT1G61030	AT1G65032	AT1G71790	AT2G05360
[19]	AT2G05830	AT2G19910	AT2G21820	AT2G24683	AT2G26370	AT2G27080	AT2G36340	AT2G39510	AT2G39540
[28]	AT2G41415	AT2G43190	AT3G01450	AT3G01710	AT3G06450	AT3G09620	AT3G11340	AT3G13404	AT3G16370
[37]	AT3G32150	AT3G56370	AT4G15056	AT4G15975	AT4G24930	AT4G27290	AT5G06350	AT5G07730	AT5G10770
[46]	AT5G12340	AT5G13430	AT5G23830	AT5G26740	AT5G30520	AT5G41750	AT5G42010	AT5G42504	AT5G43520
[55]	AT5G44316	AT5G44900	AT5G47740	AT5G50860	AT5G51590	AT5G52020	AT5G55360	AT5G57890	AT5G62060
[64]	AT5G65290	BGAL4	CRR23	DAR4	EXP3	FAH2	GAUT3	GH3.4	GSL05
[73]	HR2	KAO2	LCR50	MLO6	MYB40	ndhC	ndhG	NHD1	POLD3
[82]	RABG3B	scpl36	THI1	UTR1	XIB
Genes common between '150vs112' and '150vs75'
[1]	ACHT5	AT1G12400	AT1G23460	AT1G27250	AT1G34110	AT1G35614	AT1G43090	AT1G62390	AT1G67130
[10]	AT1G68670	AT1G71020	AT2G04305	AT2G14288	AT2G20340	AT2G21860	AT2G24300	AT2G39420	AT2G44850
[19]	AT3G09550	AT3G16600	AT3G26540	AT3G29970	AT3G42628	AT3G47030	AT3G51325	AT3G54880	AT3G57450
[28]	AT3G59350	AT4G09620	AT4G12760	AT4G19010	AT4G35150	AT4G35589	AT5G04020	AT5G10020	AT5G10200
[37]	AT5G12950	AT5G15360	AT5G19240	AT5G41830	AT5G56160	AT5G59940	AT5G62570	AT5G65880	ATH5
[46]	CAD2	CAF2	CAM3	CPL2	CYP87A2	EMB1467	GDU7	GRF3	IAA19
[55]	MLO10	NAC066	NAC105	NF-YB12	pde191	PERK4	PPa2	PTAC5	RALFL33
[64]	RGTA1	SCL21	SCPL27	SLK2	STP2	SUS1

## Sheet: three
Genes common between '112vs75', '112vs38' and '75vs38'
[1]	IAA32	ABA1	PSAT1	ROD1	AT1G01170	AT3G46170	AT3G54690
Genes common between '150vs38', '112vs38' and '75vs38'
[1]	ACP2	ACR6	ALF4	AOX1D	APC10	ARF2	AT1G05710
[8]	AT1G06100	AT1G10040	AT1G10990	AT1G17990	AT1G26380	AT1G26410	AT1G27100
[15]	AT1G33840	AT1G42480	AT1G44020	AT1G50690	AT1G51820	AT1G52600	AT1G56140
[22]	AT1G66760	AT1G67000	AT1G68238	AT1G74450	AT2G02690	AT2G16900	AT2G25950
[29]	AT2G26390	AT2G30720	AT2G35410	AT2G36570	AT2G36950	AT2G41870	AT2G43810
[36]	AT2G43860	AT2G45680	AT3G01310	AT3G01830	AT3G02840	AT3G49051	AT3G49845
[43]	AT3G54500	AT3G57720	AT3G60040	AT4G08510	AT4G11655	AT4G24265	AT4G29750
[50]	AT4G38900	AT5G22930	AT5G25250	AT5G39730	AT5G42700	AT5G46160	AT5G54760
[57]	AT5G57035	AT5G57510	AT5G59270	AT5G64160	CCA1	CSD1	CYP718
[64]	CYP71A12	CYP72A9	CYTC-1	emb1967	GLT1	GSTF3	MAX2
[71]	MRP1	MYB24	PAD3	pEARLI,1	PGL2	PI4K,GAMMA,4	PSAK
[78]	PSBQA	RAC3	RLP20	RR3	SBP3	SHB1	SKOR
[85]	TPK1	TPX1	UBC3
Genes common between '150vs38', '112vs75' and '75vs38'
[1]	AT4G30600	AVA-P2	BGLU5	CDKC
Genes common between '150vs75', '112vs38' and '75vs38'
[1]	AT4G20030	AT5G03700
Genes common between '150vs75', '112vs75' and '75vs38'
[1]	AGAL2	AGP1	AL1	AT1G07550	AT1G18850	AT1G22960	AT1G54410	AT1G71070	AT3G03150
[10]	AT3G07920	AT3G25910	AT3G56580	AT4G10970	AT4G13050	AT4G19180	AT4G27740	AT4G31196	AT4G33980
[19]	AT5G19151	AT5G22050	AT5G36210	AT5G54540	AT5G65207	AT5G66607	ATCSLA09	ATTPPA	BCA6
[28]	CRF3	HAT1	HTB11	J8	LBD25	MUB2	NP1	PYRB	TIL
[37]	WRKY71
Genes common between '150vs75', '150vs38' and '75vs38'
[1]	AT1G13530	AT3G02480	AT3G18250	AT3G62650	AT4G27460	CDEF1	GSTF7	NAS1	NUDT4
[10]	TI1
Genes common between '150vs112', '112vs38' and '75vs38'
[1]	AT1G24485	AT4G24160
Genes common between '150vs112', '112vs75' and '75vs38'
[1]	TOPP6
Genes common between '150vs112', '150vs38' and '75vs38'
[1]	CYP83A1	emb1441	PDF2.1
Genes common between '150vs112', '150vs75' and '75vs38'
[1]	AT1G07705	NAP8	RPT2
Genes common between '150vs38', '112vs75' and '112vs38'
[1]	AT1G29660	AT1G69890	AT1G72700	AT2G14510	AT4G12590	AT4G18692	AT4G33120	AT5G61240	DL1E
[10]	DS2	DUT1	ERD2B	G6PD3	HMA5	LON2	SDP1	STP1	TIM50
[19]	TIP1	TLP2	TOR	TUA2
Genes common between '150vs75', '112vs75' and '112vs38'
[1]	ABA3	ALF5	AT1G58320	AT2G05350	AT2G16870	AT3G46380	AT5G06570	AT5G52660	CPuORF2
[10]	CYP81D1	DOT2	GSTU25	HY5	PRA1.B4	XTR8
Genes common between '150vs75', '150vs38' and '112vs38'
[1]	(OCT4)	AT1G26390	AT1G30755	AT1G48090	AT2G30600	AT3G54100	AT3G61990	AT3G62270	AT4G22380
[10]	AT4G37520	AT5G06560	AT5G64250	CHX17	CYP79F2	DI19	FD1	IPMI2	MYB88
[19]	NRP2	PGM	PLA2A
Genes common between '150vs112', '112vs75' and '112vs38'
[1]	ACO2	ARR11	AT1G01930	AT1G05370	AT1G06690	AT1G07350	AT1G09310
[8]	AT1G14200	AT1G15380	AT1G17160	AT1G19660	AT1G22985	AT1G28260	AT1G35660
[15]	AT1G54350	AT1G74929	AT1G76065	AT2G07718	AT2G14206	AT2G16530	AT2G22170
[22]	AT2G26780	AT2G29500	AT2G36810	AT2G37870	AT2G41520	AT2G43660	AT3G12030
[29]	AT3G14200	AT3G15770	AT4G01330	AT4G02920	AT4G19860	AT4G21870	AT5G07360
[36]	AT5G35320	AT5G38420	AT5G42690	ATHB-15	ATSRP30	BXL2	CB5-B
[43]	CDC48	CSN6A	DHAR3	EDF3	EMB1586	EPR1	ERF1-2
[50]	GUS2	HSP18.2	ICL	IQD10	IREG3	MAGO	MBF1C
[57]	MTO3	PG2	PI4K,GAMMA,7	PRK	PVA12	PYL6	RALFL5
[64]	RIP2	RPT5A	SAC8	TRX3	UAH	XTH33
Genes common between '150vs112', '150vs38' and '112vs38'
[1]	AT1G10050	AT1G16310	AT1G30730	AT1G52700	AT2G35155	AT3G22800	AT4G19370	AT4G25070	AT5G18490
[10]	FMO1	HMA4	nad5	PRR7
Genes common between '150vs112', '150vs38' and '112vs75'
[1]	AT3G23850	AT3G32100	AT5G10830	AT5G43830	AT5G62680	RABG3d	WRKY72
Genes common between '150vs112', '150vs75' and '112vs38'
[1]	AT1G20910	AT1G21400	AT2G31580
Genes common between '150vs112', '150vs75' and '112vs75'
[1]	AT1G07300	AT1G26720	AT1G55450	AT1G76020	AT5G28630	BT1	CB5-C	JP630	MEE16
[10]	RABA1i
Genes common between '150vs112', ':115vs75' and '150vs38'
[1]	ACA4	APL3	AT1G57600	AT1G59910	AT1G64650	AT1G73440	AT1G79890	AT2G07771	AT2G15010
[10]	AT2G16210	AT2G23360	AT2G32520	AT2G41945	AT2G42270	AT3G07195	AT3G08600	AT3G23310	AT3G28040
[19]	AT3G45850	AT3G51980	AT4G04650	AT4G08580	AT4G12770	AT4G14370	AT4G25750	AT4G26055	AT4G29360
[28]	AT4G30390	AT5G23200	AT5G38840	AT5G61100	CAC2	CEJ1	GRX480	LAP6	MAP1A
[37]	NAC003	NRAMP3	psbN	SYP124	TBL21
Genes common between '150vs38', '112vs75', '112vs38' and '75vs38'	intersections)$`115vs38:112vs75:112vs38:75vs38`
[1]	ADG1	AT1G75000	AT3G47480	AT5G18065	AT5G66440	TAP2

## Sheet: Four
Genes common between '150vs38', '112vs75', '112vs38' and '75vs38'
[1]	ADG1	AT1G75000	AT3G47480	AT5G18065	AT5G66440	TAP2
Genes common between '150vs75', '112vs75', '112vs38'and '75vs38'
[1]	ADK	AT5G39840	EXPA6	nad1
Genes common between '150vs75', '150vs38', '112vs38' and '75vs38'
[1]	AT1G14550	AT1G14630	AT1G26240	AT1G61750	AT1G62630	AT1G68620	AT2G13290	AT3G01175	AT3G29763
[10]	AT3G60270	AT3G63380	AT4G26120	AT4G28460	AT5G06740	AT5G60270	CYP72A8	GLP9	PXMT1
Genes common between '150vs75', '150vs38', '112vs75' and '75vs38'
[1]	AT1G05660	AT2G34190	AT5G56450	CYSB
Genes common between '150vs112', '112vs75', '112vs38, and '75vs38'
[1]	AT3G23330
Genes common between '150vs112', '150vs38', '112vs38' and '75vs38'
[1]	AT3G61400	FSD1
Genes common between '150vs112', '150vs38', '112vs75' and '75vs38'
[1]	AT1G11200	AT2G27140	AT2G32030	AT4G15270	TSA1	YLS5
Genes common between '150vs112', '150vs75', '112vs38' and '75vs38'
[1]	AT1G24996	AT1G28710	AT1G80510	AT2G23790	CYS1
Genes common between '150vs112', '150vs75', '150vs38' and '75vs38'
[1]	AT1G53625	AT5G48430
Genes common between '150vs75', '150vs38', '112vs75' and '112vs38'
[1]	AAE5	ADH1	AGT	AT1G17145	AT1G22930	AT1G26250	AT1G26270	AT1G26450	AT1G43910
[10]	AT1G44835	AT1G60750	AT2G07719	AT2G32060	AT2G38800	AT2G39400	AT2G39570	AT3G07310	AT3G09405
[19]	AT3G26720	AT3G42170	AT3G46080	AT3G61390	AT4G13400	AT4G17140	AT4G17440	AT4G21926	AT4G28430
[28]	AT4G36980	AT4G38470	AT5G16110	AT5G23110	AT5G44568	AT5G48480	AT5G54480	AT5G59770	AT5G62210
[37]	ATMAP65-6	CWLP	CYP71A20	EXPA15	GH9B13	HINT3	LCR68	MYB48	NIT2
[46]	PHB2	RFNR1	SKU5	STP4	TPS11	UGT73B1
Genes common between '150vs112', '150vs38', '112vs75' and '112vs38'
[1]	AT1G18270	PAO4	TH8
Genes common between '150vs112', '150vs75', '112vs75' and '112vs38'
[1]	ArthMp059	ArthMp082	AT2G07773	AT2G33830	AT3G10020	AT5G64510	UGT71D1
Genes common between '150vs112', '150vs75', '150vs38' and '112vs38'
[1]	AT1G22890	AT1G74360	CYP71B6	SAG20
Genes common between '150vs112', '150vs75', '150vs38' and '112vs75'
[1]	ARFA1B	AT2G18520

## Sheet: five
Genes common between '150vs75', '150vs38', '112vs75', '112vs38' and '75vs38'
[1]	AT4G11170	AT5G13200	AT5G44585	AT5G65380	CBP60G	GLIP1	GSTF6	PDLP2	PHT3
Genes common between '150vs112', '150vs38', '112vs75', '112vs38' and '75vs38'
[1]	ADF5	AT1G19370
Genes common between '150vs112', '150vs75', '112vs75', '112vs38' and '75vs38'
[1]	AT1G52820	AT2G16660	AT3G61100	DER2.1	EMB2745
Genes common between '150vs112', '150vs75', '150vs38', '112vs38' and '75vs38'
[1]	AT1G13350	AT1G14540	AT1G15670	AT1G68690	CHI	GLR2.5	NAC042	NIA1
Genes common between '150vs112', '150vs75', '150vs38', '112vs75' and '75vs38'
[1]	AT2G07721	AT4G18950
Genes common between '150vs112', '150vs75', '150vs38', '112vs75' and '112vs38'
[1]	AIR3	ArthMp062	AT1G78290	AT1G80380	AT5G38910

## Sheet: Six
Genes common between '150vs112', '150vs75', '150vs38', '112vs75', '112vs38' and '75vs38'
[1]	AT2G39445	AT2G44130	AT5G22555	CYP81F2
